# Supplementary material for: Spatial association patterns between post-acute care services and acute care facilities in the United States
Source: PLoS One. 2020 Oct 12;15(10):e0240624. doi: 10.1371/journal.pone.0240624 (PMC7549757; doi:10.1371/journal.pone.0240624)
Supplement: S1 Dataset — (TXT) [file pone.0240624.s001.txt]

object_id	g_lat	g_lon	id_category	category
1	40.593607	-75.463714	1	IRF
2	27.7631	-82.641605	2	IRF
3	40.0959152	-85.6802848	3	IRF
4	39.215852	-85.896833	4	IRF
5	40.704074	-89.587103	5	IRF
6	47.694634	-116.791864	6	IRF
7	41.5905281	-84.5954691	7	IRF
8	38.239792	-85.637568	8	IRF
9	40.4982506	-78.3916061	9	IRF
10	33.6705672	-96.6330394	10	IRF
11	38.530921	-92.249342	11	IRF
12	31.789684	-106.509289	12	IRF
13	38.097977	-88.340541	13	IRF
14	34.989567	-81.9423842	14	IRF
15	31.7702398	-106.5009768	15	IRF
16	37.8461347	-81.9942162	16	IRF
17	38.047147	-87.309618	17	IRF
18	35.085597	-106.640529	18	IRF
19	29.9558617	-90.0762932	19	IRF
20	25.889921	-80.177	20	IRF
21	32.3235962	-106.7288571	21	IRF
22	45.686966	-108.387392	22	IRF
23	39.418213	-87.4102372	23	IRF
24	42.5194986	-96.4054773	24	IRF
25	42.0353849	-88.3258382	25	IRF
26	28.5340102	-82.4775035	26	IRF
27	31.200794	-82.370963	27	IRF
28	37.7494814	-122.4572965	28	IRF
29	38.480895	-107.8681334	29	IRF
30	34.194862	-118.463492	30	IRF
31	41.7093779	-71.1460784	31	IRF
32	34.907952	-81.034667	32	IRF
33	40.6682118	-73.9793498	33	IRF
34	42.8213249	-73.9146037	34	IRF
35	32.891967	-84.688217	35	IRF
36	40.4289169	-79.7482277	36	IRF
37	41.467132	-82.040939	37	IRF
38	41.9884148	-87.8146239	38	IRF
39	31.8450173	-102.3736715	39	IRF
40	44.94847	-93.099097	40	IRF
41	36.0726356	-95.9197358	41	IRF
42	30.0778151	-94.1377659	42	IRF
43	32.4580882	-92.1156509	43	IRF
44	37.5712413	-77.480868	44	IRF
45	40.6997965	-89.59545	45	IRF
46	35.2302249	-97.4393147	46	IRF
47	40.4370298	-79.7586772	47	IRF
48	46.793102	-92.094035	48	IRF
49	32.8937446	-83.6831894	49	IRF
50	33.8090107	-118.1872272	50	IRF
51	32.8453908	-97.1132365	51	IRF
52	42.76953	-71.07589	52	IRF
53	42.309658	-84.021005	53	IRF
54	30.482793	-97.693051	54	IRF
55	29.7135267	-95.3962745	55	IRF
56	32.0290256	-93.3402657	56	IRF
57	32.2552404	-110.8830873	57	IRF
58	42.449192	-73.258008	58	IRF
59	29.5880834	-95.6432324	59	IRF
60	32.2274428	-111.0001793	60	IRF
61	31.733989	-95.627579	61	IRF
62	40.4154198	-104.9974664	62	IRF
63	35.659295	-105.9461641	63	IRF
64	41.9353581	-85.6479325	64	IRF
65	32.1210293	-110.8486005	65	IRF
66	32.7617591	-103.1857533	66	IRF
67	47.6502388	-117.4072878	67	IRF
68	46.8469865	-114.0478243	68	IRF
69	44.516293	-87.785552	69	IRF
70	41.576065	-75.2603474	70	IRF
71	47.9756608	-122.2172463	71	IRF
72	32.9114914	-96.7732313	72	IRF
73	35.2080859	-111.6354213	73	IRF
74	29.6952291	-95.5227576	74	IRF
75	30.54451	-92.083703	75	IRF
76	36.147372	-95.969699	76	IRF
77	35.7523408	-95.4053448	77	IRF
78	38.2816916	-104.6125716	78	IRF
79	30.301606	-97.746753	79	IRF
80	30.5190361	-87.8883517	80	IRF
81	38.8869823	-75.3916778	81	IRF
82	40.43683	-79.985199	82	IRF
83	33.518185	-90.199412	83	IRF
84	30.2843191	-95.4681856	84	IRF
85	40.735896	-84.0858483	85	IRF
86	35.4137342	-99.425788	86	IRF
87	33.206282	-87.527141	87	IRF
88	30.2047336	-95.4578817	88	IRF
89	30.2502567	-95.4569927	89	IRF
90	25.4795752	-80.4301822	90	IRF
91	41.320604	-96.023757	91	IRF
92	37.504047	-77.653357	92	IRF
93	35.1967656	-101.9197272	93	IRF
94	35.0979796	-89.8643974	94	IRF
95	41.936318	-87.651567	95	IRF
96	40.991968	-76.647082	96	IRF
97	36.171353	-85.510471	97	IRF
98	40.773032	-111.8372734	98	IRF
99	38.5705708	-121.4530203	99	IRF
100	46.234674	-119.094351	100	IRF
101	36.0914674	-79.7862926	101	IRF
102	30.4005435	-91.1033603	102	IRF
103	40.248874	-80.190044	103	IRF
104	30.240213	-92.66136	104	IRF
105	34.7844489	-92.2227339	105	IRF
106	40.769271	-111.860892	106	IRF
107	41.1570983	-111.941184	107	IRF
108	30.0713988	-94.1195904	108	IRF
109	42.1554742	-72.4722223	109	IRF
110	40.698566	-73.83127	110	IRF
111	36.1600354	-115.1365441	111	IRF
112	40.026719	-105.284405	112	IRF
113	36.7433526	-119.7840878	113	IRF
114	33.4885727	-111.9229832	114	IRF
115	37.969917	-100.8689055	115	IRF
116	40.80939	-91.1751955	116	IRF
117	32.6845534	-117.081097	117	IRF
118	29.935454	-95.615356	118	IRF
119	40.9923765	-75.1749127	119	IRF
120	40.5563574	-74.3501777	120	IRF
121	30.826176	-83.977494	121	IRF
122	33.816218	-116.422989	122	IRF
123	29.7121498	-95.3999229	123	IRF
124	34.157368	-118.4868709	124	IRF
125	40.7904583	-96.6469514	125	IRF
126	36.0515015	-90.4993242	126	IRF
127	30.941414	-93.285387	127	IRF
128	41.773936	-124.1941686	128	IRF
129	37.704883	-97.244637	129	IRF
130	28.056861	-80.620654	130	IRF
131	32.8131807	-96.8353814	131	IRF
132	32.5015887	-94.7300556	132	IRF
133	40.0453096	-86.0230478	133	IRF
134	38.9100191	-94.6515969	134	IRF
135	38.929526	-94.6513095	135	IRF
136	40.8705681	-73.6225033	136	IRF
137	40.282663	-76.815835	137	IRF
138	39.0548974	-95.6947772	138	IRF
139	39.5230777	-119.7921386	139	IRF
140	40.6910831	-76.1883945	140	IRF
141	39.743423	-104.844666	141	IRF
142	35.9618482	-80.0136497	142	IRF
143	29.511883	-98.575785	143	IRF
144	39.394149	-94.583216	144	IRF
145	39.857044	-75.3665943	145	IRF
146	37.0548988	-94.5249916	146	IRF
147	41.431317	-87.335489	147	IRF
148	36.8513787	-81.4886372	148	IRF
149	40.0479805	-82.4510333	149	IRF
150	47.2454805	-122.4480476	150	IRF
151	40.253364	-89.100709	151	IRF
152	29.5724366	-95.3906952	152	IRF
153	38.023063	-97.336618	153	IRF
154	36.579036	-121.915121	154	IRF
155	34.595908	-112.327438	155	IRF
156	41.934015	-73.91268	156	IRF
157	45.52659	-122.614154	157	IRF
158	37.9249922	-122.0209476	158	IRF
159	34.5841139	-94.2226376	159	IRF
160	45.57493	-94.170313	160	IRF
161	36.18127	-94.135398	161	IRF
162	33.562894	-111.890924	162	IRF
163	38.2489629	-85.7512718	163	IRF
164	38.024357	-78.525473	164	IRF
165	34.063015	-118.272918	165	IRF
166	40.805509	-73.962008	166	IRF
167	36.9225839	-84.1202494	167	IRF
168	36.3327809	-88.8709424	168	IRF
169	36.3539211	-82.3753026	169	IRF
170	27.4354374	-80.3411574	170	IRF
171	30.287135	-89.7421309	171	IRF
172	36.2156399	-115.2491356	172	IRF
173	40.792825	-96.6983093	173	IRF
174	35.9437814	-85.0217853	174	IRF
175	42.2705442	-83.696008	175	IRF
176	39.046483	-94.590033	176	IRF
177	42.662628	-88.497023	177	IRF
178	40.441819	-79.960729	178	IRF
179	40.6905444	-73.9779304	179	IRF
180	33.1979194	-96.6382662	180	IRF
181	37.7896346	-122.4165341	181	IRF
182	27.745569	-82.737654	182	IRF
183	31.7321671	-106.3030163	183	IRF
184	40.7306831	-82.8021666	184	IRF
185	34.1341202	-118.0419613	185	IRF
186	35.526204	-97.583438	186	IRF
187	44.0675757	-121.269782	187	IRF
188	41.670384	-81.243876	188	IRF
189	33.0307329	-96.8521477	189	IRF
190	37.2774741	-83.2281675	190	IRF
191	29.631982	-82.362686	191	IRF
192	33.6171559	-101.9030022	192	IRF
193	35.001513	-114.597987	193	IRF
194	35.4621664	-93.4444044	194	IRF
195	42.066132	-87.6842904	195	IRF
196	33.800781	-84.32803	196	IRF
197	44.0130077	-88.6002266	197	IRF
198	41.369883	-81.8320781	198	IRF
199	40.7534305	-82.5295199	199	IRF
200	35.8329005	-86.0720264	200	IRF
201	34.1275924	-118.2563155	201	IRF
202	29.994748	-95.278092	202	IRF
203	40.6047929	-111.8547102	203	IRF
204	36.1638818	-115.1655476	204	IRF
205	36.6498346	-93.2220131	205	IRF
206	34.7448568	-87.675386	206	IRF
207	36.5962283	-82.2176113	207	IRF
208	32.3710799	-99.7451946	208	IRF
209	36.2450987	-86.7495457	209	IRF
210	30.2042141	-93.1980894	210	IRF
211	34.1880448	-92.0177876	211	IRF
212	44.942561	-93.107227	212	IRF
213	41.7464793	-88.2276383	213	IRF
214	41.2597833	-96.1868878	214	IRF
215	38.937704	-77.547102	215	IRF
216	41.8866643	-103.6634277	216	IRF
217	32.7501327	-97.7860986	217	IRF
218	34.608862	-98.434399	218	IRF
219	36.324001	-119.349582	219	IRF
220	38.7758368	-90.2413289	220	IRF
221	42.3180196	-122.8304465	221	IRF
222	38.9794475	-95.2488122	222	IRF
223	36.1580255	-115.1913903	223	IRF
224	29.568297	-97.9466816	224	IRF
225	41.1430068	-104.7842752	225	IRF
226	38.313126	-77.486456	226	IRF
227	38.6361626	-90.4463109	227	IRF
228	41.615082	-86.14782	228	IRF
229	34.8405515	-82.4215225	229	IRF
230	42.082585	-76.71857	230	IRF
231	37.708771	-97.440827	231	IRF
232	37.1831704	-77.3626644	232	IRF
233	34.4234056	-118.562497	233	IRF
234	30.26412	-91.243809	234	IRF
235	30.0874612	-95.6232366	235	IRF
236	31.282694	-92.4625938	236	IRF
237	39.4254512	-92.4141456	237	IRF
238	42.635647	-83.30927	238	IRF
239	28.807606	-96.999479	239	IRF
240	44.9764339	-93.259674	240	IRF
241	32.1587526	-91.7066693	241	IRF
242	38.9676682	-92.3631324	242	IRF
243	32.6465511	-96.8710269	243	IRF
244	41.244354	-75.854505	244	IRF
245	35.227215	-87.3351863	245	IRF
246	38.0950864	-78.9861883	246	IRF
247	41.5464802	-87.1848346	247	IRF
248	40.211406	-76.975221	248	IRF
249	35.353659	-94.353023	249	IRF
250	33.7850964	-117.8887941	250	IRF
251	40.6598206	-73.9332213	251	IRF
252	38.940166	-104.717595	252	IRF
253	36.03743	-78.897088	253	IRF
254	29.7287812	-95.5944279	254	IRF
255	38.412306	-96.195089	255	IRF
256	28.8549766	-97.0218068	256	IRF
257	34.4863603	-93.0357799	257	IRF
258	38.3697779	-75.5474094	258	IRF
259	38.944391	-121.099256	259	IRF
260	44.0462348	-123.0819369	260	IRF
261	34.7178218	-80.7883588	261	IRF
262	37.0500153	-88.6473292	262	IRF
263	32.4959875	-93.7540862	263	IRF
264	33.1253528	-117.0752135	264	IRF
265	38.4438002	-122.7008839	265	IRF
266	33.608634	-117.7094042	266	IRF
267	38.219989	-90.38472	267	IRF
268	39.934896	-77.647424	268	IRF
269	31.6070142	-84.1696228	269	IRF
270	29.7801382	-90.805215	270	IRF
271	39.0474859	-94.33802	271	IRF
272	33.6038286	-112.2854457	272	IRF
273	42.8433421	-106.2431687	273	IRF
274	33.3723152	-86.9907046	274	IRF
275	30.658932	-96.352346	275	IRF
276	39.7474405	-84.2001782	276	IRF
277	37.7174455	-122.1332733	277	IRF
278	38.651773	-90.555045	278	IRF
279	36.0740685	-80.2985387	279	IRF
280	37.7134478	-85.8746783	280	IRF
281	33.9224656	-80.3432303	281	IRF
282	29.9258607	-90.092066	282	IRF
283	35.16038	-106.5931444	283	IRF
284	30.4496467	-91.1529563	284	IRF
285	40.0805111	-80.6941729	285	IRF
286	38.7536362	-82.9789819	286	IRF
287	28.855834	-97.0227564	287	IRF
288	44.021554	-92.481521	288	IRF
289	30.189872	-95.465511	289	IRF
290	34.312331	-83.7995	290	IRF
291	41.5998963	-87.3581742	291	IRF
292	37.2633606	-121.9673349	292	IRF
293	30.4595946	-84.2370902	293	IRF
294	40.7904327	-73.9537973	294	IRF
295	46.5967772	-120.5213318	295	IRF
296	37.6775808	-121.7816121	296	IRF
297	41.0425457	-85.2476132	297	IRF
298	42.4924767	-90.6748509	298	IRF
299	32.9338751	-97.0940581	299	IRF
300	32.9979699	-96.7550102	300	IRF
301	30.6421571	-92.4172459	301	IRF
302	30.1648127	-81.7415639	302	IRF
303	42.614565	-83.2766467	303	IRF
304	33.6598293	-112.3728237	304	IRF
305	37.3131286	-121.935318	305	IRF
306	32.8797785	-96.7624467	306	IRF
307	33.156781	-95.5985667	307	IRF
308	33.0217914	-96.7687876	308	IRF
309	32.9231115	-80.669565	309	IRF
310	38.3368655	-85.7948461	310	IRF
311	41.9668767	-87.6495651	311	IRF
312	40.3087559	-75.9256895	312	IRF
313	34.0627257	-118.2018882	313	IRF
314	34.1511434	-118.2303868	314	IRF
315	34.8173464	-82.4141064	315	IRF
316	42.507248	-83.003512	316	IRF
317	35.9572796	-83.9371849	317	IRF
318	36.2881619	-115.2877486	318	IRF
319	44.4971142	-73.1568747	319	IRF
320	42.003531	-88.017454	320	IRF
321	44.3631555	-69.7805538	321	IRF
322	41.5427344	-90.5567275	322	IRF
323	37.2432505	-121.9447656	323	IRF
324	28.300825	-81.410846	324	IRF
325	26.124338	-80.1372619	325	IRF
326	35.832752	-90.6930416	326	IRF
327	29.8917056	-90.0944654	327	IRF
328	43.1495247	-93.2160295	328	IRF
329	36.401201	-86.449479	329	IRF
330	38.5526924	-121.45179	330	IRF
331	29.96277	-90.153422	331	IRF
332	27.660342	-80.400806	332	IRF
333	33.363738	-84.753427	333	IRF
334	35.1405189	-90.032065	334	IRF
335	33.839248	-116.5424408	335	IRF
336	32.6936496	-97.1181381	336	IRF
337	35.1371378	-90.0188115	337	IRF
338	30.4019593	-91.1063641	338	IRF
339	39.744454	-84.185205	339	IRF
340	42.419472	-82.9132299	340	IRF
341	40.7082656	-99.0813951	341	IRF
342	34.1883714	-97.141109	342	IRF
343	35.38993	-94.410485	343	IRF
344	31.778118	-106.479651	344	IRF
345	30.6428393	-91.1400592	345	IRF
346	44.9654833	-89.6702366	346	IRF
347	39.3528965	-76.6622872	347	IRF
348	47.6099515	-122.3271989	348	IRF
349	40.9254888	-98.3715265	349	IRF
350	34.1579178	-118.8122442	350	IRF
351	42.9899857	-87.9504304	351	IRF
352	30.366762	-89.115166	352	IRF
353	26.1752463	-97.6702557	353	IRF
354	38.416058	-82.337175	354	IRF
355	39.7471571	-104.9670967	355	IRF
356	30.215721	-93.227122	356	IRF
357	42.6384622	-83.291491	357	IRF
358	32.8466491	-83.6189575	358	IRF
359	40.3531825	-74.0644516	359	IRF
360	43.795119	-91.246586	360	IRF
361	33.3794099	-111.6902629	361	IRF
362	32.367789	-88.699297	362	IRF
363	43.1915633	-77.7053399	363	IRF
364	42.343025	-88.271676	364	IRF
365	39.4397733	-81.4440309	365	IRF
366	40.393132	-80.5279308	366	IRF
367	45.5305258	-122.6976216	367	IRF
368	29.165771	-82.081884	368	IRF
369	40.687054	-111.85645	369	IRF
370	36.1149532	-115.0655955	370	IRF
371	31.515632	-97.197457	371	IRF
372	29.5275132	-98.584021	372	IRF
373	35.6354283	-88.8296426	373	IRF
374	43.060105	-87.880457	374	IRF
375	39.906009	-83.7482	375	IRF
376	40.11731	-88.21455	376	IRF
377	33.122013	-96.1243891	377	IRF
378	36.6072277	-88.3102206	378	IRF
379	37.8006892	-89.02645	379	IRF
380	36.1761384	-86.60832	380	IRF
381	43.5356881	-96.7435889	381	IRF
382	26.2778508	-80.1215234	382	IRF
383	36.2380435	-115.2314014	383	IRF
384	40.7849632	-74.2777574	384	IRF
385	43.616236	-116.193102	385	IRF
386	35.0463154	-85.3026211	386	IRF
387	47.251889	-122.5209413	387	IRF
388	39.9825429	-76.7804214	388	IRF
389	38.9627081	-77.3647912	389	IRF
390	33.9474571	-83.405296	390	IRF
391	38.9358485	-94.6434702	391	IRF
392	44.1026	-70.2146926	392	IRF
393	46.061695	-118.3427751	393	IRF
394	32.535993	-84.954787	394	IRF
395	40.7758345	-74.4434859	395	IRF
396	30.6983502	-95.5590324	396	IRF
397	39.6699704	-104.9758832	397	IRF
398	33.019116	-96.748238	398	IRF
399	42.9779556	-78.8806824	399	IRF
400	32.7826649	-79.9490881	400	IRF
401	42.211802	-83.149341	401	IRF
402	39.963596	-75.150519	402	IRF
403	41.0135616	-80.3533362	403	IRF
404	29.7081426	-95.4004414	404	IRF
405	36.0522871	-80.3268967	405	IRF
406	32.4292946	-110.9490675	406	IRF
407	34.133226	-118.1522436	407	IRF
408	41.5437739	-87.9836107	408	IRF
409	43.1642559	-88.1370456	409	IRF
410	40.197527	-85.413768	410	IRF
411	41.2165452	-73.0653604	411	IRF
412	40.1875114	-76.1820552	412	IRF
413	33.770451	-96.5523335	413	IRF
414	44.8084356	-68.7511855	414	IRF
415	36.0903013	-80.27146	415	IRF
416	42.2608209	-88.999573	416	IRF
417	40.462455	-79.946846	417	IRF
418	41.908384	-87.842428	418	IRF
419	40.7395563	-73.976083	419	IRF
420	40.8141868	-81.395739	420	IRF
421	29.540792	-95.1265127	421	IRF
422	29.5407208	-95.1279598	422	IRF
423	41.869278	-87.670332	423	IRF
424	33.945463	-118.31772	424	IRF
425	38.6593766	-87.1597606	425	IRF
426	38.72629	-82.947975	426	IRF
427	33.5833365	-111.8728589	427	IRF
428	38.844314	-82.236557	428	IRF
429	34.46424	-93.0749	429	IRF
430	43.2012665	-71.5630603	430	IRF
431	33.6234715	-117.9295986	431	IRF
432	41.510272	-87.713168	432	IRF
433	30.051592	-95.24559	433	IRF
434	41.9751142	-87.6994051	434	IRF
435	36.3853125	-85.3277963	435	IRF
436	34.0540529	-118.2652597	436	IRF
437	42.1854551	-86.2490976	437	IRF
438	35.7846543	-78.5891359	438	IRF
439	41.6066684	-87.6594802	439	IRF
440	37.6277826	-77.387299	440	IRF
441	35.2059281	-79.4562991	441	IRF
442	27.30101	-82.4425498	442	IRF
443	41.8466533	-87.6219706	443	IRF
444	42.5142574	-83.1929061	444	IRF
445	38.738154	-89.947128	445	IRF
446	34.0640602	-117.9454583	446	IRF
447	41.6145566	-87.5235831	447	IRF
448	42.7341598	-84.5352782	448	IRF
449	41.5492658	-87.5076782	449	IRF
450	42.1159782	-72.5930166	450	IRF
451	32.740926	-97.34132	451	IRF
452	40.8207513	-81.9319373	452	IRF
453	40.7896434	-74.4892037	453	IRF
454	40.830777	-81.434134	454	IRF
455	32.0071503	-81.0957784	455	IRF
456	39.1366783	-84.5018155	456	IRF
457	28.069167	-82.42289	457	IRF
458	38.828735	-104.791406	458	IRF
459	36.1653097	-115.2441466	459	IRF
460	42.1178811	-72.7593525	460	IRF
461	25.790555	-80.21497	461	IRF
462	34.9514383	-120.4132359	462	IRF
463	32.8230724	-96.8513518	463	IRF
464	43.3064032	-73.6459902	464	IRF
465	41.7059855	-71.4772441	465	IRF
466	32.729383	-97.343699	466	IRF
467	33.544622	-86.929208	467	IRF
468	36.750695	-95.938214	468	IRF
469	40.7253871	-73.5538399	469	IRF
470	41.6153224	-83.6207615	470	IRF
471	30.4103822	-91.0951301	471	IRF
472	35.7373084	-81.3380933	472	IRF
473	33.857201	-84.033713	473	IRF
474	33.7580795	-78.8194704	474	IRF
475	37.0849757	-84.6210369	475	IRF
476	35.237114	-89.8920158	476	IRF
477	33.451428	-112.043372	477	IRF
478	33.2840057	-86.7981238	478	IRF
479	40.9495904	-75.9641004	479	IRF
480	40.7414825	-74.0339704	480	IRF
481	33.468592	-86.785243	481	IRF
482	33.4645229	-86.7743504	482	IRF
483	26.0021553	-80.1799907	483	IRF
484	39.9926101	-83.0200475	484	IRF
485	30.1732884	-92.0232321	485	IRF
486	26.7565759	-80.0627807	486	IRF
487	27.7898262	-97.3949145	487	IRF
488	34.9696335	-89.9964526	488	IRF
489	34.7202178	-86.6197233	489	IRF
490	40.1181944	-88.2270701	490	IRF
491	30.085668	-94.131094	491	IRF
492	42.4971637	-96.4006285	492	IRF
493	31.337159	-94.722495	493	IRF
494	28.950865	-82.626052	494	IRF
495	39.9103884	-105.0914496	495	IRF
496	35.8643044	-86.4304011	496	IRF
497	36.0762377	-86.7223161	497	IRF
498	43.1520163	-89.2989184	498	IRF
499	41.4740883	-84.5574697	499	IRF
500	38.673927	-87.532088	500	IRF
501	38.3475369	-81.6272422	501	IRF
502	41.1148607	-78.776093	502	IRF
503	43.073542	-87.976262	503	IRF
504	42.4190793	-83.1823821	504	IRF
505	36.2034187	-86.2832798	505	IRF
506	33.8299571	-84.6132984	506	IRF
507	41.184761	-111.9540652	507	IRF
508	32.6380722	-85.4054027	508	IRF
509	39.7144552	-105.1294903	509	IRF
510	43.3944136	-84.673138	510	IRF
511	42.612701	-82.962788	511	IRF
512	26.627561	-81.872474	512	IRF
513	32.326034	-95.300668	513	IRF
514	32.776209	-96.598518	514	IRF
515	34.0227581	-118.3976708	515	IRF
516	38.2343701	-104.6229556	516	IRF
517	36.7255151	-108.2160069	517	IRF
518	37.109705	-113.556125	518	IRF
519	39.1499122	-94.5514429	519	IRF
520	34.743831	-92.3810036	520	IRF
521	42.0346519	-97.4534072	521	IRF
522	47.615471	-122.207221	522	IRF
523	35.9923462	-83.9270893	523	IRF
524	35.1766452	-86.0895203	524	IRF
525	44.9604269	-93.2642487	525	IRF
526	35.702825	-81.262131	526	IRF
527	31.8518859	-102.3644323	527	IRF
528	41.6788543	-85.9934551	528	IRF
529	38.858922	-77.226059	529	IRF
530	40.7404231	-84.1192008	530	IRF
531	33.7598461	-117.8270718	531	IRF
532	35.4228341	-97.5323892	532	IRF
533	48.2157838	-114.3235534	533	IRF
534	39.736986	-91.45683	534	IRF
535	40.05995	-74.10992	535	IRF
536	35.698762	-85.742153	536	IRF
537	42.8479879	-78.8131724	537	IRF
538	35.0318114	-78.933272	538	IRF
539	37.7863907	-100.0171252	539	IRF
540	34.279081	-118.459519	540	IRF
541	40.0601668	-75.0400552	541	IRF
542	43.021061	-88.275081	542	IRF
543	29.974341	-90.096162	543	IRF
544	39.4450525	-75.0526494	544	IRF
545	33.4639246	-112.0602177	545	IRF
546	34.5831938	-118.1446251	546	IRF
547	35.7676368	-91.6348852	547	IRF
548	33.9685978	-84.552905	548	IRF
549	29.2425856	-81.1078039	549	IRF
550	43.0408333	-76.1391667	550	IRF
551	38.6989746	-93.2210014	551	IRF
552	34.2202672	-118.5330419	552	IRF
553	29.5973309	-90.714575	553	IRF
554	30.0131832	-90.1810963	554	IRF
555	36.1538388	-86.8024571	555	IRF
556	39.497812	-87.389953	556	IRF
557	39.8101583	-89.6545509	557	IRF
558	37.363172	-81.110926	558	IRF
559	30.658865	-88.177975	559	IRF
560	34.1294101	-117.3254891	560	IRF
561	39.984013	-83.008316	561	IRF
562	42.4692583	-76.5374469	562	IRF
563	37.2639562	-80.0302549	563	IRF
564	27.7532222	-97.3888034	564	IRF
565	26.1517349	-97.9765435	565	IRF
566	39.9942988	-83.0173214	566	IRF
567	39.5407921	-119.6977971	567	IRF
568	34.2167217	-119.1561769	568	IRF
569	41.161591	-111.968613	569	IRF
570	42.235226	-83.2765143	570	IRF
571	32.4168031	-80.6873151	571	IRF
572	33.4308781	-94.0474553	572	IRF
573	34.81297	-92.20805	573	IRF
574	40.860741	-77.757507	574	IRF
575	32.623328	-93.278826	575	IRF
576	32.3146236	-111.0120452	576	IRF
577	39.0065007	-84.6578223	577	IRF
578	44.9668321	-93.2370725	578	IRF
579	41.124636	-87.88288	579	IRF
580	35.088303	-92.45554	580	IRF
581	39.8643781	-84.8847099	581	IRF
582	40.9461302	-73.0609682	582	IRF
583	35.47513	-97.524507	583	IRF
584	35.3676933	-119.0589616	584	IRF
585	40.4972102	-86.1657688	585	IRF
586	37.39665	-95.270284	586	IRF
587	38.8895407	-77.1282836	587	IRF
588	38.570026	-89.903815	588	IRF
589	38.6755625	-90.5317839	589	IRF
590	46.2817683	-119.2818075	590	IRF
591	29.9356256	-93.9889448	591	IRF
592	39.1455641	-84.4598274	592	IRF
593	42.396522	-83.403542	593	IRF
594	40.1414253	-82.9494247	594	IRF
595	33.7913435	-84.2826331	595	IRF
596	34.5927627	-98.4630801	596	IRF
597	33.175249	-94.970396	597	IRF
598	40.4888596	-79.8960678	598	IRF
599	37.3114146	-89.5406333	599	IRF
600	41.4831713	-90.5700356	600	IRF
601	39.9449112	-75.172638	601	IRF
602	40.089297	-84.224111	602	IRF
603	40.655735	-73.944873	603	IRF
604	39.850476	-104.9803979	604	IRF
605	33.7628585	-84.3730968	605	IRF
606	30.5684082	-97.6525065	606	IRF
607	41.4052317	-73.4441889	607	IRF
608	36.8398805	-119.7604007	608	IRF
609	39.084499	-84.350086	609	IRF
610	33.7689292	-84.33302	610	IRF
611	33.1130531	-96.6763366	611	IRF
612	44.7955372	-91.5110662	612	IRF
613	36.582676	-87.27081	613	IRF
614	34.063138	-84.3201691	614	IRF
615	32.776736	-117.057741	615	IRF
616	41.473662	-81.9863685	616	IRF
617	42.9012394	-78.8657992	617	IRF
618	42.259863	-71.8359779	618	IRF
619	35.919314	-86.817805	619	IRF
620	34.0700988	-117.2450812	620	IRF
621	35.9212473	-77.5557566	621	IRF
622	39.6933942	-86.0824761	622	IRF
623	39.2121579	-84.4581583	623	IRF
624	33.737825	-118.305555	624	IRF
625	34.1559458	-118.3283289	625	IRF
626	47.650529	-122.307602	626	IRF
627	29.5137914	-98.5869555	627	IRF
628	42.8774246	-76.9882602	628	IRF
629	34.9342839	-95.7507376	629	IRF
630	25.9817061	-97.4862757	630	IRF
631	39.719829	-84.130941	631	IRF
632	40.809948	-79.56354	632	IRF
633	32.6838892	-114.6298372	633	IRF
634	26.263325	-98.1832	634	IRF
635	42.3078399	-85.5598179	635	IRF
636	41.4501313	-81.5049239	636	IRF
637	40.5719165	-105.0563631	637	IRF
638	42.349055	-83.054656	638	IRF
639	31.98593	-81.1551024	639	IRF
640	35.2901041	-77.5833416	640	IRF
641	40.0725002	-75.1052325	641	IRF
642	44.5003345	-88.0131465	642	IRF
643	41.8622202	-87.6950154	643	IRF
644	43.602108	-83.925568	644	IRF
645	32.319762	-86.281938	645	IRF
646	35.9050278	-79.0506418	646	IRF
647	29.388504	-100.910261	647	IRF
648	38.050038	-84.518728	648	IRF
649	36.1514113	-82.8460928	649	IRF
650	33.4333703	-86.7180489	650	IRF
651	41.6362122	-87.4490843	651	IRF
652	40.2988705	-74.7285286	652	IRF
653	46.553691	-87.400989	653	IRF
654	38.9362764	-94.6037628	654	IRF
655	42.5268787	-92.3402354	655	IRF
656	32.502546	-85.049456	656	IRF
657	39.8815954	-74.9180487	657	IRF
658	33.3059767	-111.8874636	658	IRF
659	35.2201076	-114.0379975	659	IRF
660	42.1116281	-80.0801515	660	IRF
661	33.5709463	-81.7630837	661	IRF
662	47.412412	-120.3069286	662	IRF
663	41.0786023	-81.498426	663	IRF
664	32.484189	-80.637858	664	IRF
665	43.224207	-86.243026	665	IRF
666	36.5775014	-79.4050445	666	IRF
667	38.121319	-121.2869666	667	IRF
668	41.7219987	-87.7321007	668	IRF
669	43.4548124	-84.0501374	669	IRF
670	33.5401205	-80.8304706	670	IRF
671	39.4525253	-75.6791443	671	IRF
672	41.00008	-76.902008	672	IRF
673	44.9556126	-93.0946524	673	IRF
674	38.944219	-92.30678	674	IRF
675	43.6950303	-85.4744509	675	IRF
676	48.7735954	-122.4736882	676	IRF
677	42.074697	-80.0922571	677	IRF
678	42.4963889	-90.686003	678	IRF
679	40.3008873	-79.554916	679	IRF
680	39.9261765	-76.7189365	680	IRF
681	40.2005945	-74.9296256	681	IRF
682	38.6333049	-90.3126399	682	IRF
683	40.6072635	-79.156312	683	IRF
684	31.5278163	-91.3915611	684	IRF
685	41.8938401	-87.6183988	685	IRF
686	41.3362807	-72.1043789	686	IRF
687	47.489018	-111.300928	687	IRF
688	38.739269	-77.074171	688	IRF
689	33.8471176	-118.0388354	689	IRF
690	34.2591386	-85.1783506	690	IRF
691	39.6543947	-104.9799928	691	IRF
692	40.686168	-75.242758	692	IRF
693	30.2902563	-81.6011984	693	IRF
694	33.9205243	-118.1451871	694	IRF
695	32.5320682	-82.950167	695	IRF
696	29.661452	-95.183914	696	IRF
697	40.3058405	-78.9182439	697	IRF
698	43.532061	-96.713796	698	IRF
699	41.797224	-87.888355	699	IRF
700	33.598629	-79.021225	700	IRF
701	38.0772572	-97.8919224	701	IRF
702	37.512317	-77.597416	702	IRF
703	34.7527379	-79.4688457	703	IRF
704	30.5156082	-87.216745	704	IRF
705	36.0022323	-115.1160615	705	IRF
706	34.9669664	-81.9387309	706	IRF
707	42.0918256	-79.2316532	707	IRF
708	46.7127864	-122.9856522	708	IRF
709	35.113818	-77.0662778	709	IRF
710	33.874684	-98.485502	710	IRF
711	42.6785212	-83.1491598	711	IRF
712	42.9540012	-74.2156347	712	IRF
713	32.6921841	-97.1129429	713	IRF
714	45.6243741	-122.5810492	714	IRF
715	37.4330937	-122.1755481	715	IRF
716	34.20485	-77.923968	716	IRF
717	36.165858	-115.32432	717	IRF
718	40.5915273	-98.3873597	718	IRF
719	29.7687553	-95.8802861	719	IRF
720	43.239442	-78.359871	720	IRF
721	31.6125146	-94.6492511	721	IRF
722	41.380371	-79.700278	722	IRF
723	40.6186374	-79.7366769	723	IRF
724	39.2121276	-84.481314	724	IRF
725	38.930679	-77.0141051	725	IRF
726	42.276491	-71.584049	726	IRF
727	31.136222	-93.265693	727	IRF
728	39.1208387	-84.5111128	728	IRF
729	41.1141697	-80.6580853	729	IRF
730	39.9010384	-79.7390442	730	IRF
731	41.4468034	-75.6767749	731	IRF
732	48.2321192	-101.287197	732	IRF
733	40.894663	-73.861359	733	IRF
734	39.829395	-86.27986	734	IRF
735	42.92631	-78.8321663	735	IRF
736	32.3259679	-106.7245474	736	IRF
737	37.5399052	-77.4299519	737	IRF
738	34.195994	-79.755799	738	IRF
739	40.7472679	-73.9749156	739	IRF
740	38.9489112	-92.3157216	740	IRF
741	40.7872777	-124.1397156	741	IRF
742	39.8277738	-88.9326068	742	IRF
743	44.6789753	-90.1761833	743	IRF
744	39.6565349	-79.9623426	744	IRF
745	36.072516	-87.373908	745	IRF
746	36.7865052	-90.4423979	746	IRF
747	33.6572527	-111.9558917	747	IRF
748	43.7784695	-88.4319909	748	IRF
749	36.9334974	-82.6422989	749	IRF
750	45.3729198	-84.9708303	750	IRF
751	29.627344	-98.492953	751	IRF
752	35.588523	-77.353092	752	IRF
753	44.0589764	-103.2264634	753	IRF
754	30.461224	-90.460156	754	IRF
755	29.708882	-95.395033	755	IRF
756	26.1635054	-80.1921992	756	IRF
757	26.5046724	-80.0701696	757	IRF
758	29.0298232	-95.4526157	758	IRF
759	42.0314169	-93.6122776	759	IRF
760	42.13412	-80.085479	760	IRF
761	26.4393823	-80.0896865	761	IRF
762	42.037228	-87.843714	762	IRF
763	41.2581907	-75.8667872	763	IRF
764	37.278348	-76.741602	764	IRF
765	30.1987852	-92.0775538	765	IRF
766	43.426078	-83.941974	766	IRF
767	33.89466	-117.9270646	767	IRF
768	30.793387	-89.871225	768	IRF
769	40.269921	-76.681635	769	IRF
770	38.9014106	-77.0506002	770	IRF
771	26.2527612	-98.2041863	771	IRF
772	43.021454	-83.706018	772	IRF
773	42.8733354	-97.4081743	773	IRF
774	41.2477018	-77.0172997	774	IRF
775	29.6159971	-98.4746769	775	IRF
776	41.6338094	-80.1460903	776	IRF
777	34.520479	-97.9759841	777	IRF
778	29.9877111	-95.5721577	778	IRF
779	40.582118	-80.196443	779	IRF
780	46.79637	-92.08802	780	IRF
781	33.0384829	-117.2593668	781	IRF
782	27.925106	-82.796338	782	IRF
783	32.6620915	-97.4128146	783	IRF
784	36.889995	-89.5834552	784	IRF
785	40.4098221	-86.8290103	785	IRF
786	41.062647	-73.541621	786	IRF
787	42.765539	-71.186733	787	IRF
788	32.4711741	-99.7349627	788	IRF
789	42.8725109	-112.42095	789	IRF
790	27.108081	-80.230818	790	IRF
791	35.205937	-101.888107	791	IRF
792	40.1837459	-80.246171	792	IRF
793	34.051014	-118.217417	793	IRF
794	44.761563	-85.641397	794	IRF
795	42.0688788	-87.992891	795	IRF
796	44.9540508	-93.2613343	796	IRF
797	33.1031319	-96.8403826	797	IRF
798	30.5132612	-91.1389889	798	IRF
799	26.1681718	-80.2846006	799	IRF
800	39.089959	-108.561209	800	IRF
801	35.915354	-94.949986	801	IRF
802	33.6020862	-101.9289251	802	IRF
803	35.1127385	-89.8022602	803	IRF
804	35.050398	-85.292158	804	IRF
805	34.5736695	-92.5860212	805	IRF
806	33.215339	-97.597579	806	IRF
807	25.7468683	-80.3164845	807	IRF
808	40.6879352	-73.6304487	808	IRF
809	35.1994077	-101.921767	809	IRF
810	32.0285179	-81.0996209	810	IRF
811	34.067781	-118.122965	811	IRF
812	26.1267125	-80.2052217	812	IRF
813	40.335313	-76.475032	813	IRF
814	32.333841	-90.172088	814	IRF
815	32.8871142	-96.7673793	815	IRF
816	33.2208777	-92.6706668	816	IRF
817	35.513383	-98.9981415	817	IRF
818	29.5078264	-98.5780943	818	IRF
819	37.152707	-93.281429	819	IRF
820	39.7273194	-104.9911984	820	IRF
821	34.096305	-117.745969	821	IRF
822	40.0622535	-76.3532742	822	IRF
823	41.191348	-79.396873	823	IRF
824	32.9009777	-96.7706337	824	IRF
825	37.8205823	-122.2664037	825	IRF
826	47.3095833	-122.2291962	826	IRF
827	37.060102	-76.349571	827	IRF
828	43.026807	-88.28745	828	IRF
829	36.8363218	-76.3468141	829	IRF
830	41.214388	-73.985935	830	IRF
831	35.8659334	-90.637169	831	IRF
832	36.8616399	-76.3043041	832	IRF
833	33.5250664	-112.1021614	833	IRF
834	36.864964	-76.0262515	834	IRF
835	28.526887	-81.378135	835	IRF
836	34.2420289	-88.7160926	836	IRF
837	30.3800116	-91.0943788	837	IRF
838	39.31334	-84.5170431	838	IRF
839	34.167578	-82.156001	839	IRF
840	39.8930964	-83.4533777	840	IRF
841	40.1196538	-75.120194	841	IRF
842	28.9506921	-81.9585379	842	IRF
843	41.0163728	-73.7509618	843	IRF
844	38.8905867	-90.1715646	844	IRF
845	29.7343546	-98.0949343	845	IRF
846	47.2228858	-93.5549542	846	IRF
847	30.6831683	-92.2658213	847	IRF
848	41.854742	-88.1369222	848	IRF
849	34.0592083	-118.4114971	849	IRF
850	44.933368	-123.034709	850	IRF
851	39.2011341	-119.7841347	851	IRF
852	41.249281	-80.73253	852	IRF
853	32.833767	-96.959071	853	IRF
854	41.2626278	-96.0448425	854	IRF
855	35.5620193	-82.5314618	855	IRF
856	41.5898162	-93.634852	856	IRF
857	35.20289	-80.837574	857	IRF
858	35.2037459	-80.8393138	858	IRF
859	37.1052462	-93.2363677	859	IRF
860	42.6537776	-73.7761384	860	IRF
861	42.4635227	-71.1619255	861	IRF
862	40.4282855	-86.8802978	862	IRF
863	35.0920376	-80.8715965	863	IRF
864	40.574416	-80.016519	864	IRF
865	33.6597471	-95.5472055	865	IRF
866	30.005414	-91.825416	866	IRF
867	34.0491119	-117.2634355	867	IRF
868	41.731273	-70.46008	868	IRF
869	33.315289	-91.287391	869	IRF
870	43.0413955	-88.0245562	870	IRF
871	41.4366447	-82.2375133	871	IRF
872	40.184956	-79.9159598	872	IRF
873	43.6662222	-70.2917524	873	IRF
874	30.6847189	-88.1301569	874	IRF
875	35.610284	-97.6154344	875	IRF
876	40.3546352	-80.6256874	876	IRF
877	33.1856777	-117.2907985	877	IRF
878	31.484819	-100.43787	878	IRF
879	28.816129	-81.281424	879	IRF
880	39.0566372	-95.6964026	880	IRF
881	34.777215	-96.634681	881	IRF
882	34.065767	-118.4442777	882	IRF
883	32.924569	-105.9345602	883	IRF
884	32.514634	-92.152363	884	IRF
885	40.6092804	-75.3931974	885	IRF
886	30.45491	-86.636878	886	IRF
887	28.574096	-81.371099	887	IRF
888	34.289229	-118.74398	888	IRF
889	40.555308	-79.862167	889	IRF
890	40.3532758	-75.9809158	890	IRF
891	36.081389	-115.294149	891	IRF
892	28.673745	-81.390312	892	IRF
893	26.1959067	-98.3148692	893	IRF
894	34.0751604	-118.3810936	894	IRF
895	37.6961949	-120.9759194	895	IRF
896	30.312368	-97.7348045	896	IRF
897	38.6372619	-90.2578811	897	IRF
898	40.3184899	-79.9334482	898	IRF
899	32.6539736	-97.4179773	899	IRF
900	41.8553944	-71.4604949	900	IRF
901	43.414909	-83.967762	901	IRF
902	39.7311229	-104.827411	902	IRF
903	42.3785856	-71.0490898	903	IRF
904	45.7407243	-108.6007232	904	IRF
905	41.2019763	-73.2013719	905	IRF
906	40.48714	-86.155457	906	IRF
907	41.096026	-85.111626	907	IRF
908	37.9657196	-87.5041626	908	IRF
909	40.3337971	-74.5984587	909	IRF
910	34.508099	-119.868622	910	IRF
911	41.981216	-71.5125795	911	IRF
912	32.3191894	-111.0083627	912	IRF
913	34.007477	-84.1532564	913	IRF
914	43.6108607	-116.2537426	914	IRF
915	36.3310103	-78.4495531	915	IRF
916	41.0293844	-92.3894277	916	IRF
917	41.1095281	-73.8640034	917	IRF
918	42.955511	-85.636125	918	IRF
919	32.4421741	-104.2573658	919	IRF
920	33.4816084	-112.0778172	920	IRF
921	40.5896073	-111.9746239	921	IRF
922	42.333172	-83.311804	922	IRF
923	47.5030659	-94.8992794	923	IRF
924	39.630666	-86.0765285	924	IRF
925	36.6974311	-121.6340251	925	IRF
926	47.6071117	-122.3108857	926	IRF
927	29.440711	-98.491777	927	IRF
928	41.3815042	-81.7307186	928	IRF
929	33.9699784	-118.0497197	929	IRF
930	40.2478664	-111.6656928	930	IRF
931	40.015479	-75.208698	931	IRF
932	38.180324	-83.4419218	932	IRF
933	37.784827	-122.727802	933	IRF
934	32.091268	-92.089302	934	IRF
935	33.5614858	-117.6651193	935	IRF
936	40.784882	-73.943614	936	IRF
937	31.2186883	-85.3654345	937	IRF
938	33.586756	-86.680964	938	IRF
939	29.603588	-95.63502	939	IRF
940	30.5104292	-97.7140773	940	IRF
941	41.415173	-82.687035	941	IRF
942	42.749223	-71.4801965	942	IRF
943	41.4604102	-81.6979478	943	IRF
944	44.190245	-88.453426	944	IRF
945	36.0369263	-114.9886115	945	IRF
946	34.1830848	-79.7565225	946	IRF
947	37.630515	-77.529028	947	IRF
948	42.994196	-71.472953	948	IRF
949	29.7086244	-91.2009357	949	IRF
950	37.8546736	-87.5828309	950	IRF
951	40.655735	-73.944873	951	IRF
952	41.825375	-71.454658	952	IRF
953	32.4849188	-93.7787067	953	IRF
954	39.8678158	-88.9615567	954	IRF
955	34.2771225	-85.1961093	955	IRF
956	33.4656522	-94.0726326	956	IRF
957	33.6080951	-112.2027255	957	IRF
958	40.1234149	-75.5150066	958	IRF
959	36.394184	-97.871857	959	IRF
960	43.487197	-72.4028402	960	IRF
961	31.172142	-89.294772	961	IRF
962	36.5536277	-82.5506049	962	IRF
963	27.8974855	-82.8245488	963	IRF
964	36.144089	-96.129109	964	IRF
965	40.202141	-77.188026	965	IRF
966	33.315722	-104.522413	966	IRF
967	41.6347008	-83.4843928	967	IRF
968	43.1225119	-77.6261525	968	IRF
969	37.4376632	-79.1873189	969	IRF
970	42.7316418	-87.8265719	970	IRF
971	47.714909	-122.178901	971	IRF
972	41.8927052	-87.8486824	972	IRF
973	32.4997512	-92.1140004	973	IRF
974	43.613601	-116.2581957	974	IRF
975	34.009379	-85.974211	975	IRF
976	33.7796211	-118.1859045	976	IRF
977	40.5648777	-85.6655051	977	IRF
978	48.4959111	-122.2759664	978	IRF
979	37.379496	-94.682602	979	IRF
980	34.0279089	-81.0290693	980	IRF
981	38.7643099	-121.2488826	981	IRF
982	32.3368015	-95.2919731	982	IRF
983	32.7975402	-117.1549512	983	IRF
984	32.3150693	-81.0539059	984	IRF
985	41.9855636	-91.660266	985	IRF
986	30.2896987	-97.7256859	986	IRF
987	35.282626	-93.1482842	987	IRF
988	40.352142	-79.849902	988	IRF
989	33.474364	-81.9796051	989	IRF
990	30.0436456	-99.1527634	990	IRF
991	33.2191548	-97.1655461	991	IRF
992	43.0138518	-83.7326175	992	IRF
993	39.0124756	-84.5666998	993	IRF
994	39.750742	-75.549377	994	IRF
995	29.9647365	-95.5416712	995	IRF
996	41.606574	-93.772251	996	IRF
997	36.272455	-80.842248	997	IRF
998	41.6840569	-86.2513216	998	IRF
999	35.973436	-77.854434	999	IRF
1000	38.8170598	-77.040401	1000	IRF
1001	33.5777536	-84.3894138	1001	IRF
1002	36.9901133	-121.9835537	1002	IRF
1003	32.7809381	-117.0066625	1003	IRF
1004	32.9760301	-80.0731459	1004	IRF
1005	45.0773679	-83.4492864	1005	IRF
1006	36.3424149	-92.3968527	1006	IRF
1007	30.658932	-96.352346	1007	IRF
1008	41.978792	-91.654787	1008	IRF
1009	39.200619	-96.598232	1009	IRF
1010	30.0093489	-97.171676	1010	IRF
1011	39.902243	-75.327882	1011	IRF
1012	38.8403011	-104.7990253	1012	IRF
1013	32.9758	-80.0699	1013	IRF
1014	42.5778576	-83.0893426	1014	IRF
1015	46.681479	-68.016357	1015	IRF
1016	45.5873282	-121.1638922	1016	IRF
1017	40.286311	-74.078685	1017	IRF
1018	39.1833565	-78.1721921	1018	IRF
1019	29.626763	-95.757306	1019	IRF
1020	39.5736125	-104.9997452	1020	IRF
1021	39.1599859	-86.5402185	1021	IRF
1022	42.1479089	-74.6495695	1022	IRF
1023	30.2258865	-97.7663561	1023	IRF
1024	42.4565772	-83.2051935	1024	IRF
1025	29.7477865	-95.3662056	1025	IRF
1026	35.160996	-106.579003	1026	IRF
1027	39.47689	-74.5434535	1027	IRF
1028	42.0888785	-86.4783664	1028	IRF
1029	32.734972	-97.343691	1029	IRF
1030	37.779387	-87.042939	1030	IRF
1031	38.9033953	-94.6696809	1031	IRF
1032	37.266815	-79.938803	1032	IRF
1033	39.7425085	-121.8502719	1033	IRF
1034	32.4602599	-93.6691617	1034	IRF
1035	38.5061354	-90.3833026	1035	IRF
1036	25.785127	-80.193992	1036	IRF
1037	41.8321563	-87.7926802	1037	IRF
1038	30.8614322	-83.2866268	1038	IRF
1039	43.9647796	-75.9144352	1039	IRF
1040	42.9490219	-72.2920857	1040	IRF
1041	39.15715	-84.623909	1041	IRF
1042	34.3478785	-89.5290024	1042	IRF
1043	32.7917048	-96.7805172	1043	IRF
1044	31.9996941	-102.1562256	1044	IRF
1045	29.868869	-90.031765	1045	IRF
1046	33.409914	-91.036131	1046	IRF
1047	40.4061385	-104.971283	1047	IRF
1048	42.1973953	-71.0180607	1048	IRF
1049	27.7780288	-97.3951476	1049	IRF
1050	27.482906	-82.620392	1050	IRF
1051	42.2446178	-70.9808924	1051	IRF
1052	33.482729	-82.092587	1052	IRF
1053	37.660444	-97.393863	1053	IRF
1054	40.0100343	-75.528913	1054	IRF
1055	40.7647021	-73.9540033	1055	IRF
1056	38.1264106	-122.2477945	1056	IRF
1057	30.0072414	-97.8552369	1057	IRF
1058	40.5852632	-74.0850229	1058	IRF
1059	41.9030902	-87.6833945	1059	IRF
1060	41.505776	-81.6060691	1060	IRF
1061	39.961306	-74.218249	1061	IRF
1062	27.5549976	-99.4934285	1062	IRF
1063	42.0866737	-75.9140546	1063	IRF
1064	36.031844	-95.867145	1064	IRF
1065	25.5747	-80.3410287	1065	IRF
1066	37.7737653	-122.4536158	1066	IRF
1067	39.1771944	-75.5545967	1067	IRF
1068	30.1819326	-85.669575	1068	IRF
1069	35.0463154	-85.3026211	1069	IRF
1070	39.0569963	-94.6095395	1070	IRF
1071	28.2546984	-82.7142492	1071	IRF
1072	41.7994546	-72.6953348	1072	IRF
1073	47.714002	-116.904201	1073	IRF
1074	34.0963408	-118.2900783	1074	IRF
1075	38.382142	-97.540371	1075	IRF
1076	42.4451218	-83.3245969	1076	IRF
1077	40.658654	-111.894389	1077	IRF
1078	40.8545669	-73.8458505	1078	IRF
1079	32.326637	-90.16668	1079	IRF
1080	37.951423	-91.786138	1080	IRF
1081	40.473943	-80.095266	1081	IRF
1082	46.879019	-96.786194	1082	IRF
1083	42.955855	-85.662951	1083	IRF
1084	42.400555	-114.524876	1084	IRF
1085	28.0602089	-81.9552755	1085	IRF
1086	40.512262	-81.453457	1086	IRF
1087	26.274451	-81.789494	1087	IRF
1088	36.9574685	-86.446353	1088	IRF
1089	39.098031	-77.200816	1089	IRF
1090	47.8772763	-97.0451672	1090	IRF
1091	45.0144896	-93.3219112	1091	IRF
1092	30.008239	-91.795239	1092	IRF
1093	33.0439834	-97.0044399	1093	IRF
1094	36.0818611	-95.8151405	1094	IRF
1095	38.3951257	-86.9409876	1095	IRF
1096	27.6896647	-97.3806371	1096	IRF
1097	35.1133257	-120.5904331	1097	IRF
1098	34.089727	-118.144882	1098	IRF
1099	44.5021246	-88.0116827	1099	IRF
1100	41.9211521	-73.999681	1100	IRF
1101	38.3255689	-122.2943651	1101	IRF
1102	41.4969108	-71.305999	1102	IRF
1103	41.755186	-72.6807852	1103	IRF
1104	30.374625	-88.532681	1104	IRF
1105	39.731778	-94.234187	1105	IRF
1106	37.3042629	-89.5713367	1106	IRF
1107	33.411327	-111.6891038	1107	IRF
1108	42.2820788	-83.727315	1108	IRF
1109	33.6384964	-112.3361625	1109	IRF
1110	27.534355	-99.474367	1110	IRF
1111	42.6879305	-89.0338544	1111	IRF
1112	37.3405884	-87.4938736	1112	IRF
1113	36.002541	-115.120295	1113	IRF
1114	32.6817396	-97.122692	1114	IRF
1115	40.7447699	-73.8856469	1115	IRF
1116	26.987882	-82.096789	1116	IRF
1117	47.1777707	-122.2886421	1117	IRF
1118	40.0289632	-75.2092998	1118	IRF
1119	39.0099351	-94.5597479	1119	IRF
1120	27.318258	-82.529677	1120	IRF
1121	36.1386934	-86.8011716	1121	IRF
1122	37.480514	-82.526777	1122	IRF
1123	39.9269412	-75.0968782	1123	IRF
1124	40.8333146	-75.726942	1124	IRF
1125	34.553131	-82.670987	1125	IRF
1126	30.4117954	-97.7063644	1126	IRF
1127	41.5279931	-88.1347417	1127	IRF
1128	41.069662	-73.781192	1128	IRF
1129	38.8098144	-94.9380112	1129	IRF
1130	36.1091763	-94.1547619	1130	IRF
1131	41.7065727	-83.6942821	1131	IRF
1132	42.3393549	-122.863583	1132	IRF
1133	41.876182	-87.669217	1133	IRF
1134	30.153094	-92.044167	1134	IRF
1135	47.6043346	-122.3240513	1135	IRF
1136	43.4698807	-111.9921493	1136	IRF
1137	27.945158	-82.457766	1137	IRF
1138	39.2949631	-81.5378325	1138	IRF
1139	40.3624445	-75.3271409	1139	IRF
1140	30.4834172	-90.4843712	1140	IRF
1141	35.477225	-97.524238	1141	IRF
1142	42.9564033	-82.4355768	1142	IRF
1143	42.889859	-83.640596	1143	IRF
1144	41.512491	-87.2635472	1144	IRF
1145	29.203054	-81.056489	1145	IRF
1146	42.464126	-92.345415	1146	IRF
1147	47.7138773	-122.3371444	1147	IRF
1148	39.4158125	-84.572449	1148	IRF
1149	35.233623	-91.7313828	1149	IRF
1150	42.0021895	-83.9370303	1150	IRF
1151	40.543543	-84.370219	1151	IRF
1152	40.585384	-75.523269	1152	IRF
1153	40.9473566	-74.2033453	1153	IRF
1154	39.24304	-94.427388	1154	IRF
1155	42.2983238	-89.0987072	1155	IRF
1156	39.899552	-86.040678	1156	IRF
1157	43.0958555	-75.273958	1157	IRF
1158	35.6816495	-80.4711304	1158	IRF
1159	29.3536413	-98.5464631	1159	IRF
1160	30.215721	-93.227122	1	LTCH
1161	40.7726523	-74.1866665	2	LTCH
1162	34.9676374	-81.9359507	3	LTCH
1163	31.3011574	-92.4887534	4	LTCH
1164	33.480383	-112.078679	5	LTCH
1165	29.6741595	-97.6550051	6	LTCH
1166	35.293461	-96.924152	7	LTCH
1167	36.205405	-115.251351	8	LTCH
1168	30.369958	-89.1158441	9	LTCH
1169	31.7788218	-106.4772354	10	LTCH
1170	39.2121276	-84.481314	11	LTCH
1171	37.9560677	-122.5481275	12	LTCH
1172	40.7119797	-80.3215881	13	LTCH
1173	29.7130041	-95.399098	14	LTCH
1174	31.7736167	-106.5016398	15	LTCH
1175	42.0563788	-87.8913468	16	LTCH
1176	36.163891	-115.160905	17	LTCH
1177	30.4785137	-87.2156809	18	LTCH
1178	40.627552	-111.839653	19	LTCH
1179	32.749886	-117.1597425	20	LTCH
1180	31.337218	-94.74284	21	LTCH
1181	40.0461623	-74.8799556	22	LTCH
1182	36.99503	-86.432262	23	LTCH
1183	33.463794	-94.070753	24	LTCH
1184	35.353659	-94.353023	25	LTCH
1185	39.6407892	-84.2429443	26	LTCH
1186	33.9027126	-98.499487	27	LTCH
1187	32.471584	-99.731118	28	LTCH
1188	29.639229	-82.343355	29	LTCH
1189	37.055319	-94.538297	30	LTCH
1190	35.233623	-91.7313828	31	LTCH
1191	36.57835	-82.16046	32	LTCH
1192	36.18259	-86.847786	33	LTCH
1193	43.220786	-86.24307	34	LTCH
1194	32.500135	-92.114935	35	LTCH
1195	40.7404231	-84.1192008	36	LTCH
1196	46.8455717	-96.8768193	37	LTCH
1197	38.2423389	-85.7316526	38	LTCH
1198	40.4468731	-79.8919633	39	LTCH
1199	29.7175112	-95.3827834	40	LTCH
1200	36.147372	-95.969699	41	LTCH
1201	42.6067352	-82.8820267	42	LTCH
1202	40.70911	-74.646594	43	LTCH
1203	40.322513	-79.38579	44	LTCH
1204	33.475495	-81.99032	45	LTCH
1205	39.171665	-119.772436	46	LTCH
1206	31.315502	-89.325042	47	LTCH
1207	32.501486	-94.731456	48	LTCH
1208	30.185682	-97.809492	49	LTCH
1209	39.903547	-86.202955	50	LTCH
1210	38.431815	-82.402071	51	LTCH
1211	39.44029	-119.759322	52	LTCH
1212	39.057282	-84.452804	53	LTCH
1213	40.0515959	-74.2211138	54	LTCH
1214	32.4602599	-93.6691617	55	LTCH
1215	41.096026	-85.111626	56	LTCH
1216	35.582277	-82.55121	57	LTCH
1217	33.463706	-112.060572	58	LTCH
1218	32.494375	-93.744595	59	LTCH
1219	35.0979796	-89.8643974	60	LTCH
1220	40.8030121	-73.9410468	61	LTCH
1221	40.6929649	-89.6007603	62	LTCH
1222	42.1251	-71.10227	63	LTCH
1223	40.786732	-111.899684	64	LTCH
1224	32.8494986	-96.769983	65	LTCH
1225	32.342233	-95.292707	66	LTCH
1226	29.77619	-95.718933	67	LTCH
1227	32.231315	-110.838091	68	LTCH
1228	26.6210359	-81.7984458	69	LTCH
1229	35.131469	-89.856973	70	LTCH
1230	33.7628468	-117.995912	71	LTCH
1231	41.399699	-82.224255	72	LTCH
1232	27.3004981	-82.4450496	73	LTCH
1233	32.735588	-97.343672	74	LTCH
1234	30.408066	-88.797888	75	LTCH
1235	30.282198	-95.464303	76	LTCH
1236	35.091531	-80.869236	77	LTCH
1237	38.942236	-94.694054	78	LTCH
1238	36.1457187	-115.2118433	79	LTCH
1239	33.404756	-91.051561	80	LTCH
1240	42.1107436	-72.7006616	81	LTCH
1241	30.4751897	-90.4571731	82	LTCH
1242	30.175368	-95.4601915	83	LTCH
1243	41.5602389	-90.5897026	84	LTCH
1244	38.3819631	-75.5963774	85	LTCH
1245	40.5851244	-122.4137369	86	LTCH
1246	39.9019064	-86.0602834	87	LTCH
1247	30.936796	-90.520417	88	LTCH
1248	29.4376208	-98.4930291	89	LTCH
1249	39.665617	-77.717549	90	LTCH
1250	40.3733601	-80.7008812	91	LTCH
1251	39.6542377	-104.9783584	92	LTCH
1252	35.240881	-81.355065	93	LTCH
1253	29.96277	-90.153422	94	LTCH
1254	31.753528	-93.079228	95	LTCH
1255	46.841214	-100.907498	96	LTCH
1256	35.9713382	-77.8223899	97	LTCH
1257	36.393135	-97.875065	98	LTCH
1258	29.924934	-90.093228	99	LTCH
1259	41.6553772	-72.6525927	100	LTCH
1260	39.36428	-74.42293	101	LTCH
1261	42.2990677	-71.1012435	102	LTCH
1262	30.3118919	-97.7433271	103	LTCH
1263	35.058245	-106.582242	104	LTCH
1264	30.178089	-92.074486	105	LTCH
1265	34.803519	-86.977815	106	LTCH
1266	37.968155	-87.568207	107	LTCH
1267	36.985864	-76.3930959	108	LTCH
1268	39.781023	-86.163513	109	LTCH
1269	40.7904583	-96.6469514	110	LTCH
1270	33.42591	-111.8220842	111	LTCH
1271	37.439231	-79.188698	112	LTCH
1272	34.466119	-93.067508	113	LTCH
1273	29.5220329	-98.5565114	114	LTCH
1274	41.2408878	-96.0288397	115	LTCH
1275	36.065449	-79.788176	116	LTCH
1276	34.007219	-81.033818	117	LTCH
1277	28.807606	-96.999479	118	LTCH
1278	42.259569	-83.654133	119	LTCH
1279	47.71394	-116.9048664	120	LTCH
1280	29.2425856	-81.1078039	121	LTCH
1281	32.3263017	-106.724957	122	LTCH
1282	26.7834388	-80.1099688	123	LTCH
1283	39.007219	-94.559445	124	LTCH
1284	30.197699	-92.07533	125	LTCH
1285	42.6069472	-71.2180803	126	LTCH
1286	36.089737	-79.788905	127	LTCH
1287	43.066264	-89.3997797	128	LTCH
1288	32.817064	-79.852188	129	LTCH
1289	31.215446	-85.361486	130	LTCH
1290	30.27148	-81.61587	131	LTCH
1291	42.63848	-83.291029	132	LTCH
1292	31.564092	-91.421044	133	LTCH
1293	32.59888	-97.146284	134	LTCH
1294	40.8854967	-111.871512	135	LTCH
1295	32.8874673	-96.7641997	136	LTCH
1296	39.984013	-83.008316	137	LTCH
1297	38.04027	-78.507437	138	LTCH
1298	35.609023	-97.600915	139	LTCH
1299	30.3973625	-91.1018923	140	LTCH
1300	37.146988	-93.268027	141	LTCH
1301	30.4651383	-90.9916264	142	LTCH
1302	42.2516443	-84.3845152	143	LTCH
1303	33.5767717	-101.8967017	144	LTCH
1304	32.575282	-96.86361	145	LTCH
1305	38.043111	-84.5015	146	LTCH
1306	42.739353	-88.169805	147	LTCH
1307	28.476494	-81.37091	148	LTCH
1308	32.225554	-110.858027	149	LTCH
1309	42.3752001	-71.1071157	150	LTCH
1310	29.9347616	-95.6309647	151	LTCH
1311	34.260324	-85.1794459	152	LTCH
1312	39.2190642	-94.5872773	153	LTCH
1313	41.7469728	-71.4667401	154	LTCH
1314	38.7809305	-90.4848619	155	LTCH
1315	29.5386578	-95.1296354	156	LTCH
1316	43.428674	-83.955619	157	LTCH
1317	36.18127	-94.135398	158	LTCH
1318	33.8848686	-118.1614869	159	LTCH
1319	35.834297	-90.668045	160	LTCH
1320	32.5173276	-92.1594581	161	LTCH
1321	42.1225882	-80.0873417	162	LTCH
1322	41.6893478	-72.8018235	163	LTCH
1323	32.333836	-90.166756	164	LTCH
1324	26.1190773	-80.127603	165	LTCH
1325	39.126905	-94.788497	166	LTCH
1326	27.89813	-82.518509	167	LTCH
1327	42.1446468	-71.0987588	168	LTCH
1328	34.188503	-79.764871	169	LTCH
1329	38.0312369	-84.5219165	170	LTCH
1330	45.7416464	-108.6067507	171	LTCH
1331	40.304056	-111.663952	172	LTCH
1332	27.6793954	-97.3713659	173	LTCH
1333	33.206282	-87.527141	174	LTCH
1334	38.8923218	-76.9953566	175	LTCH
1335	44.957901	-93.102222	176	LTCH
1336	39.9329473	-82.9949603	177	LTCH
1337	25.776641	-80.210507	178	LTCH
1338	41.635366	-87.44847	179	LTCH
1339	36.1165808	-95.8884955	180	LTCH
1340	41.258599	-75.868032	181	LTCH
1341	29.7240827	-95.387804	182	LTCH
1342	28.0928783	-80.6321567	183	LTCH
1343	41.0235511	-80.6344136	184	LTCH
1344	34.0625547	-117.9677445	185	LTCH
1345	35.4664176	-97.3862441	186	LTCH
1346	41.601987	-93.618487	187	LTCH
1347	34.148595	-117.9925848	188	LTCH
1348	33.91704	-118.012757	189	LTCH
1349	32.367789	-88.699297	190	LTCH
1350	37.07458	-88.624789	191	LTCH
1351	33.9021615	-84.4887476	192	LTCH
1352	32.891967	-84.688217	193	LTCH
1353	33.809024	-84.392481	194	LTCH
1354	40.796772	-81.401027	195	LTCH
1355	39.727139	-104.828183	196	LTCH
1356	33.462764	-86.777232	197	LTCH
1357	28.0131147	-82.7827473	198	LTCH
1358	40.50677	-74.26542	199	LTCH
1359	39.9449112	-75.172638	200	LTCH
1360	32.783414	-96.808088	201	LTCH
1361	41.7402606	-70.9450946	202	LTCH
1362	30.0889254	-95.6192303	203	LTCH
1363	30.54451	-92.083703	204	LTCH
1364	40.969671	-76.604452	205	LTCH
1365	34.843325	-82.422002	206	LTCH
1366	40.440892	-80.207072	207	LTCH
1367	40.257916	-76.8800388	208	LTCH
1368	34.1036866	-117.5663151	209	LTCH
1369	41.0833892	-81.5123195	210	LTCH
1370	40.3265208	-78.9213749	211	LTCH
1371	40.8846161	-74.5761626	212	LTCH
1372	36.03743	-78.897088	213	LTCH
1373	41.4898892	-81.5985492	214	LTCH
1374	30.0000657	-95.2761086	215	LTCH
1375	41.4114041	-87.3267765	216	LTCH
1376	32.027555	-81.101663	217	LTCH
1377	30.4596264	-84.2581336	218	LTCH
1378	34.0758442	-118.2481296	219	LTCH
1379	41.940057	-87.728776	220	LTCH
1380	38.3538013	-81.6329244	221	LTCH
1381	32.313986	-90.17822	222	LTCH
1382	27.777493	-97.395133	223	LTCH
1383	32.338727	-95.291907	224	LTCH
1384	39.670841	-104.973541	225	LTCH
1385	34.0688694	-117.6436405	226	LTCH
1386	32.028446	-81.095346	227	LTCH
1387	35.667969	-95.960325	228	LTCH
1388	33.6705672	-96.6330394	229	LTCH
1389	42.4469541	-85.6539411	230	LTCH
1390	26.27125	-81.791484	231	LTCH
1391	32.7791592	-96.5999247	232	LTCH
1392	29.5931614	-90.7122032	233	LTCH
1393	43.015895	-83.733784	234	LTCH
1394	32.366622	-86.286013	235	LTCH
1395	37.340011	-87.49232	236	LTCH
1396	36.1525321	-86.8011062	237	LTCH
1397	32.4325478	-93.7083159	238	LTCH
1398	42.257821	-83.164003	239	LTCH
1399	39.73397	-75.570483	240	LTCH
1400	40.8980032	-74.0758276	241	LTCH
1401	34.750326	-92.351206	242	LTCH
1402	29.6485838	-95.5940181	243	LTCH
1403	39.1437024	-84.4702091	244	LTCH
1404	47.7065588	-122.3214681	245	LTCH
1405	39.74628	-104.9644468	246	LTCH
1406	34.9760143	-82.4560783	247	LTCH
1407	42.733588	-84.534776	248	LTCH
1408	39.850476	-104.9803979	249	LTCH
1409	41.4496647	-81.4955274	250	LTCH
1410	31.845304	-102.373155	251	LTCH
1411	40.028906	-80.741202	252	LTCH
1412	38.824388	-77.012157	253	LTCH
1413	34.010602	-95.495413	254	LTCH
1414	33.586756	-86.680964	255	LTCH
1415	39.140186	-84.523281	256	LTCH
1416	32.5129	-92.17215	257	LTCH
1417	38.681583	-121.1581751	258	LTCH
1418	32.374662	-90.827408	259	LTCH
1419	27.534355	-99.474367	260	LTCH
1420	33.890009	-118.2974251	261	LTCH
1421	32.37	-88.697743	262	LTCH
1422	27.990585	-82.482537	263	LTCH
1423	28.288849	-82.488356	264	LTCH
1424	39.7702144	-94.771759	265	LTCH
1425	29.174054	-82.13787	266	LTCH
1426	30.085668	-94.131094	267	LTCH
1427	39.960922	-75.618914	268	LTCH
1428	33.7766769	-84.2927472	269	LTCH
1429	29.432907	-98.492744	270	LTCH
1430	35.4825888	-97.5160794	271	LTCH
1431	36.8671669	-76.2058479	272	LTCH
1432	31.9320836	-92.6320388	273	LTCH
1433	32.750196	-97.113916	274	LTCH
1434	42.1202913	-72.547556	275	LTCH
1435	41.9827775	-88.6887152	276	LTCH
1436	34.74864	-92.341695	277	LTCH
1437	33.773738	-84.383104	278	LTCH
1438	42.1745761	-71.1234557	279	LTCH
1439	33.044824	-96.8679256	280	LTCH
1440	29.98788	-81.68239	281	LTCH
1441	42.955046	-85.623858	282	LTCH
1442	39.760218	-84.206526	283	LTCH
1443	31.1185285	-97.3974632	284	LTCH
1444	32.514513	-92.632351	285	LTCH
1445	30.6959933	-88.0793933	286	LTCH
1446	41.621607	-83.5963489	287	LTCH
1447	39.9265511	-75.1702417	288	LTCH
1448	40.042783	-82.465823	289	LTCH
1449	35.0476832	-85.3077233	290	LTCH
1450	40.441819	-79.960729	291	LTCH
1451	35.5276002	-97.5784504	292	LTCH
1452	33.657118	-85.823381	293	LTCH
1453	37.643107	-120.990609	294	LTCH
1454	32.480863	-84.985403	295	LTCH
1455	41.7867278	-87.9156674	296	LTCH
1456	30.6428393	-91.1400592	297	LTCH
1457	42.211802	-83.149341	298	LTCH
1458	28.8549766	-97.0218068	299	LTCH
1459	42.276491	-71.584049	300	LTCH
1460	32.834801	-96.707093	301	LTCH
1461	33.9651506	-83.4110481	302	LTCH
1462	44.9924335	-93.3332558	303	LTCH
1463	37.7167033	-122.1308087	304	LTCH
1464	40.16401	-104.93825	305	LTCH
1465	37.3081807	-89.5756642	306	LTCH
1466	36.922007	-84.113914	307	LTCH
1467	28.9091516	-82.0297023	308	LTCH
1468	42.76953	-71.07589	309	LTCH
1469	29.6943018	-95.315918	310	LTCH
1470	40.81142	-81.397108	311	LTCH
1471	29.893017	-90.096015	312	LTCH
1472	36.051938	-83.99563	313	LTCH
1473	29.5901561	-98.5915956	314	LTCH
1474	26.188435	-98.310656	315	LTCH
1475	40.197527	-85.413768	316	LTCH
1476	40.0430385	-75.1003155	317	LTCH
1477	30.071367	-89.9478253	318	LTCH
1478	42.2968785	-71.1310331	319	LTCH
1479	30.439009	-90.146735	320	LTCH
1480	41.7192085	-83.6688401	321	LTCH
1481	38.921279	-92.307739	322	LTCH
1482	33.9890525	-118.3783605	323	LTCH
1483	35.054378	-78.887379	324	LTCH
1484	33.8127434	-117.2223739	325	LTCH
1485	35.0890388	-106.6380376	326	LTCH
1486	43.602103	-83.923911	327	LTCH
1487	29.954535	-93.986272	328	LTCH
1488	33.209158	-86.783366	329	LTCH
1489	25.9003077	-80.3313	330	LTCH
1490	32.8474777	-83.6165374	331	LTCH
1491	26.606416	-80.091099	332	LTCH
1492	41.614515	-87.522092	333	LTCH
1493	43.002711	-88.023484	334	LTCH
1494	32.738489	-97.339312	335	LTCH
1495	41.2597833	-96.1868878	336	LTCH
1496	43.5356477	-96.7445014	337	LTCH
1497	33.9349157	-117.8938652	338	LTCH
1498	41.1141697	-80.6580853	339	LTCH
1499	35.140301	-90.031461	340	LTCH
1500	35.3843957	-94.4209961	341	LTCH
1501	30.1593073	-85.6482538	342	LTCH
1502	32.8328264	-96.8615359	343	LTCH
1503	41.445254	-81.536075	344	LTCH
1504	40.352899	-79.847586	345	LTCH
1505	35.1947019	-101.9217307	346	LTCH
1506	42.7976632	-73.9527343	347	LTCH
1507	30.027845	-90.269263	348	LTCH
1508	42.244931	-85.530876	349	LTCH
1509	37.737462	-97.330996	350	LTCH
1510	38.6268039	-90.1994097	351	LTCH
1511	41.4745322	-72.8591331	352	LTCH
1512	40.6445093	-75.4082927	353	LTCH
1513	29.5268245	-98.5896129	354	LTCH
1514	43.6023448	-116.2385541	355	LTCH
1515	29.5421074	-95.1282249	356	LTCH
1516	47.456754	-122.341421	357	LTCH
1517	40.846994	-73.844586	358	LTCH
1518	26.178101	-97.954348	359	LTCH
1519	36.8616399	-76.3043041	360	LTCH
1520	29.6004145	-95.6381387	361	LTCH
1521	35.7535254	-95.4117065	362	LTCH
1522	41.9074505	-87.8897053	363	LTCH
1523	36.115519	-115.109941	364	LTCH
1524	29.7273697	-98.1021456	365	LTCH
1525	45.535796	-122.5567153	366	LTCH
1526	26.161564	-97.672356	367	LTCH
1527	33.178224	-97.086334	368	LTCH
1528	32.8933389	-97.0985138	369	LTCH
1529	35.3054619	-80.746904	370	LTCH
1530	32.7563373	-117.1443989	371	LTCH
1531	31.282694	-92.4625938	372	LTCH
1532	37.589478	-77.490078	373	LTCH
1533	39.743949	-105.035765	374	LTCH
1534	40.792587	-96.698421	375	LTCH
1535	39.4754961	-74.5345465	1	NH
1536	40.29733	-74.3582	2	NH
1537	37.4151266	-76.5265786	3	NH
1538	39.882295	-94.359379	4	NH
1539	27.960107	-82.723077	5	NH
1540	39.021466	-77.057449	6	NH
1541	33.830059	-118.0110256	7	NH
1542	37.5781824	-106.1252304	8	NH
1543	44.944197	-90.313937	9	NH
1544	41.2408063	-80.468471	10	NH
1545	42.104711	-91.272049	11	NH
1546	43.6424417	-84.2845213	12	NH
1547	28.597075	-81.308832	13	NH
1548	37.921589	-95.175418	14	NH
1549	45.024596	-93.331414	15	NH
1550	47.767666	-99.924883	16	NH
1551	33.239609	-97.592169	17	NH
1552	40.0709121	-75.0711034	18	NH
1553	40.4665013	-88.9621854	19	NH
1554	27.7543873	-82.7371418	20	NH
1555	40.0897158	-83.1080709	21	NH
1556	30.498042	-92.438517	22	NH
1557	34.1511434	-118.2303868	23	NH
1558	33.7276792	-82.7416894	24	NH
1559	38.6342302	-90.0358751	25	NH
1560	40.7571008	-73.8229118	26	NH
1561	35.6627798	-80.4463547	27	NH
1562	28.095397	-81.974567	28	NH
1563	43.657937	-71.500397	29	NH
1564	40.696069	-74.093462	30	NH
1565	34.664228	-118.150097	31	NH
1566	41.2041666	-96.114948	32	NH
1567	41.541878	-82.755548	33	NH
1568	33.7901142	-117.2261211	34	NH
1569	37.1037582	-76.5078768	35	NH
1570	36.434596	-86.697797	36	NH
1571	37.3511746	-108.2895701	37	NH
1572	43.311762	-98.344824	38	NH
1573	40.1718797	-95.942513	39	NH
1574	30.675781	-98.4578	40	NH
1575	41.743193	-92.705923	41	NH
1576	40.304469	-75.853122	42	NH
1577	40.602749	-74.395388	43	NH
1578	33.2191386	-97.7521646	44	NH
1579	28.014634	-82.775663	45	NH
1580	28.0145636	-82.7796149	46	NH
1581	30.373447	-88.534685	47	NH
1582	41.102423	-81.529443	48	NH
1583	40.864959	-82.2761225	49	NH
1584	41.141989	-101.720512	50	NH
1585	37.8172994	-82.7853008	51	NH
1586	36.588572	-88.324299	52	NH
1587	38.2994067	-76.6364605	53	NH
1588	34.2532003	-79.7420105	54	NH
1589	30.406857	-92.221963	55	NH
1590	27.844113	-82.788596	56	NH
1591	40.7530719	-88.5116162	57	NH
1592	41.392825	-80.357926	58	NH
1593	39.937079	-82.79147	59	NH
1594	35.2211263	-101.9091249	60	NH
1595	41.1656018	-80.0820186	61	NH
1596	29.865664	-95.459674	62	NH
1597	29.9730184	-90.0935263	63	NH
1598	37.7108616	-85.2615778	64	NH
1599	30.000403	-95.27631	65	NH
1600	42.9186282	-76.5809834	66	NH
1601	39.376779	-93.491741	67	NH
1602	42.863384	-90.184259	68	NH
1603	43.0064807	-71.5321931	69	NH
1604	27.971153	-82.4444936	70	NH
1605	40.881338	-73.144392	71	NH
1606	40.106848	-74.8690982	72	NH
1607	29.66388	-98.17428	73	NH
1608	32.7656562	-96.6826148	74	NH
1609	41.510663	-76.6225	75	NH
1610	36.714411	-82.814099	76	NH
1611	40.085113	-82.814347	77	NH
1612	32.8625129	-93.9839847	78	NH
1613	40.115441	-84.625917	79	NH
1614	38.892955	-76.9958286	80	NH
1615	42.892872	-78.684721	81	NH
1616	36.0713276	-90.9593024	82	NH
1617	33.8359982	-84.385524	83	NH
1618	25.9004434	-80.1733803	84	NH
1619	41.4706416	-71.3294021	85	NH
1620	40.384016	-82.82812	86	NH
1621	40.0360082	-84.2222346	87	NH
1622	40.4455958	-89.011842	88	NH
1623	47.7071448	-122.2056226	89	NH
1624	36.8681146	-76.0293863	90	NH
1625	38.2293073	-85.7109808	91	NH
1626	31.5707173	-97.1325759	92	NH
1627	35.343533	-89.894205	93	NH
1628	35.6445156	-81.184513	94	NH
1629	37.3239332	-122.0668227	95	NH
1630	30.5264147	-97.8578313	96	NH
1631	30.1384615	-97.8569448	97	NH
1632	36.486643	-81.813447	98	NH
1633	37.9824438	-122.0171999	99	NH
1634	26.7591137	-81.4309465	100	NH
1635	41.2236413	-86.4240583	101	NH
1636	40.0632638	-82.8397458	102	NH
1637	42.5243871	-113.8017929	103	NH
1638	43.307167	-96.429138	104	NH
1639	42.3908494	-71.155655	105	NH
1640	38.6478488	-82.8511098	106	NH
1641	34.823587	-82.854839	107	NH
1642	32.6479088	-117.0823547	108	NH
1643	47.1285099	-104.688727	109	NH
1644	37.3491063	-120.596028	110	NH
1645	37.7673799	-77.4963419	111	NH
1646	30.170526	-81.7011	112	NH
1647	35.6111621	-77.3492568	113	NH
1648	35.50518	-82.509749	114	NH
1649	39.9773846	-82.8621036	115	NH
1650	39.8162628	-86.2727845	116	NH
1651	40.061715	-82.863336	117	NH
1652	40.838287	-81.181784	118	NH
1653	40.3960574	-81.3642537	119	NH
1654	42.3969253	-94.6274661	120	NH
1655	40.6498976	-73.6678051	121	NH
1656	47.6531312	-117.2614819	122	NH
1657	30.468979	-83.627378	123	NH
1658	33.423021	-82.877701	124	NH
1659	40.954429	-76.878183	125	NH
1660	40.1125764	-88.2351166	126	NH
1661	44.3507622	-93.973968	127	NH
1662	41.4585047	-81.6998551	128	NH
1663	41.3756295	-72.9209052	129	NH
1664	40.91121	-74.96739	130	NH
1665	41.292038	-82.8819	131	NH
1666	42.612466	-82.882348	132	NH
1667	34.709392	-82.900559	133	NH
1668	32.6149413	-93.3057617	134	NH
1669	35.364673	-120.823184	135	NH
1670	41.6793145	-86.2346242	136	NH
1671	39.06781	-76.95928	137	NH
1672	35.869345	-92.108504	138	NH
1673	44.21616	-73.59097	139	NH
1674	41.5622242	-83.6165033	140	NH
1675	36.868032	-76.027269	141	NH
1676	33.122666	-107.264235	142	NH
1677	39.261897	-76.897247	143	NH
1678	34.957862	-83.750759	144	NH
1679	42.2227741	-70.9617854	145	NH
1680	42.3899341	-82.9792654	146	NH
1681	39.0402166	-94.5570394	147	NH
1682	39.1302618	-84.6002611	148	NH
1683	40.48122	-74.48321	149	NH
1684	37.278458	-97.3930559	150	NH
1685	42.475887	-91.129682	151	NH
1686	31.9837134	-81.1544534	152	NH
1687	42.410966	-82.91689	153	NH
1688	39.22365	-76.061478	154	NH
1689	40.1031283	-82.9186862	155	NH
1690	42.948245	-85.630721	156	NH
1691	38.3277061	-82.9219685	157	NH
1692	37.509511	-122.294796	158	NH
1693	41.18147	-80.972692	159	NH
1694	41.192026	-76.01838	160	NH
1695	31.001108	-94.825008	161	NH
1696	43.0622343	-77.1001749	162	NH
1697	39.1830687	-84.4783663	163	NH
1698	31.52756	-94.1000881	164	NH
1699	39.7497763	-104.9738256	165	NH
1700	40.352142	-79.849902	166	NH
1701	27.323149	-82.464741	167	NH
1702	40.4606187	-86.165004	168	NH
1703	41.8804634	-80.7947463	169	NH
1704	34.0272075	-118.4839631	170	NH
1705	40.8994156	-74.0675739	171	NH
1706	40.032219	-75.174891	172	NH
1707	40.606735	-74.131334	173	NH
1708	34.2746733	-91.350148	174	NH
1709	27.2875579	-80.2954768	175	NH
1710	31.4583191	-83.4880655	176	NH
1711	40.441293	-81.203943	177	NH
1712	32.865593	-97.178363	178	NH
1713	32.284962	-110.93213	179	NH
1714	38.8901973	-121.0801506	180	NH
1715	40.0880535	-82.9385738	181	NH
1716	27.5199841	-99.4953764	182	NH
1717	41.165995	-80.741162	183	NH
1718	39.220785	-97.016959	184	NH
1719	40.0831689	-82.9424354	185	NH
1720	44.0493676	-96.5823322	186	NH
1721	40.3163203	-79.6912739	187	NH
1722	34.236846	-77.8537649	188	NH
1723	45.313157	-85.275887	189	NH
1724	34.0560725	-118.2740133	190	NH
1725	44.026185	-123.111691	191	NH
1726	32.753667	-96.2685568	192	NH
1727	40.5528817	-74.3317875	193	NH
1728	40.98593	-74.74211	194	NH
1729	42.4898802	-83.4759756	195	NH
1730	41.5507338	-96.1464903	196	NH
1731	41.44718	-71.52494	197	NH
1732	36.107246	-115.120295	198	NH
1733	41.8544077	-71.4469042	199	NH
1734	36.052344	-102.520563	200	NH
1735	41.8380543	-97.4557369	201	NH
1736	27.872763	-82.795388	202	NH
1737	27.0277001	-82.0988996	203	NH
1738	47.7323895	-122.3127304	204	NH
1739	40.6401926	-75.4074906	205	NH
1740	44.0747143	-87.7408385	206	NH
1741	28.0937436	-80.6817199	207	NH
1742	35.701451	-85.788226	208	NH
1743	40.45978	-85.499259	209	NH
1744	36.4003501	-97.8369093	210	NH
1745	39.126444	-111.809619	211	NH
1746	30.5214462	-87.9048902	212	NH
1747	34.7495631	-82.0165949	213	NH
1748	40.2745389	-81.7459649	214	NH
1749	42.735221	-71.4272274	215	NH
1750	37.530904	-122.3002086	216	NH
1751	34.6530618	-82.9634618	217	NH
1752	37.0170314	-98.4803909	218	NH
1753	37.9891664	-122.0907528	219	NH
1754	33.88921	-87.521527	220	NH
1755	41.297206	-82.969989	221	NH
1756	36.825361	-84.869346	222	NH
1757	37.310709	-82.972846	223	NH
1758	25.864147	-80.335234	224	NH
1759	40.20011	-74.02792	225	NH
1760	41.156371	-111.935501	226	NH
1761	41.0949207	-73.5630048	227	NH
1762	39.606782	-90.7870812	228	NH
1763	29.6723699	-95.2843245	229	NH
1764	28.81693	-97.849294	230	NH
1765	37.4826	-105.884658	231	NH
1766	39.216752	-94.479505	232	NH
1767	34.737616	-79.487167	233	NH
1768	41.303553	-94.4504064	234	NH
1769	36.099634	-79.403243	235	NH
1770	40.399178	-74.3409036	236	NH
1771	29.139991	-98.148377	237	NH
1772	45.5324097	-122.6488572	238	NH
1773	30.5259522	-96.6861113	239	NH
1774	42.328249	-73.616723	240	NH
1775	40.077134	-75.248342	241	NH
1776	42.39469	-82.985824	242	NH
1777	39.7386864	-84.6331761	243	NH
1778	41.808509	-73.1293689	244	NH
1779	30.493764	-90.454718	245	NH
1780	33.468825	-94.046693	246	NH
1781	43.0488745	-92.3170593	247	NH
1782	32.8813568	-90.3906427	248	NH
1783	39.529115	-107.3229798	249	NH
1784	33.3692065	-93.4900875	250	NH
1785	38.8087218	-94.9407068	251	NH
1786	47.7687002	-98.1760143	252	NH
1787	27.8589401	-97.6332985	253	NH
1788	46.5808744	-111.9985015	254	NH
1789	40.777788	-83.829028	255	NH
1790	31.7735802	-106.5021718	256	NH
1791	35.4033146	-80.8662872	257	NH
1792	38.0021422	-89.2323691	258	NH
1793	32.708911	-97.819794	259	NH
1794	28.631002	-81.379615	260	NH
1795	32.0308176	-93.711153	261	NH
1796	35.610346	-87.841444	262	NH
1797	43.446051	-73.36264	263	NH
1798	30.1777067	-96.3934363	264	NH
1799	42.3526158	-82.9947805	265	NH
1800	36.741474	-81.943721	266	NH
1801	32.75095	-97.814611	267	NH
1802	39.916239	-104.9363865	268	NH
1803	37.988058	-81.127613	269	NH
1804	44.568398	-91.661493	270	NH
1805	45.5554167	-122.6082594	271	NH
1806	34.1025845	-118.1122346	272	NH
1807	31.0652731	-97.3719997	273	NH
1808	42.5071741	-83.0005443	274	NH
1809	38.615154	-86.109115	275	NH
1810	29.959449	-81.467462	276	NH
1811	39.5043558	-121.5398789	277	NH
1812	41.5598538	-73.0411395	278	NH
1813	42.3472467	-83.0021051	279	NH
1814	42.3472467	-83.0021051	280	NH
1815	27.5341528	-99.4742857	281	NH
1816	29.9537028	-96.263978	282	NH
1817	41.3862067	-83.6643612	283	NH
1818	30.409264	-88.970553	284	NH
1819	38.737289	-88.075913	285	NH
1820	42.1841103	-71.2161951	286	NH
1821	37.676982	-76.399682	287	NH
1822	30.535534	-97.808608	288	NH
1823	42.636391	-82.993292	289	NH
1824	42.477922	-83.008355	290	NH
1825	42.359505	-83.0099122	291	NH
1826	40.135435	-83.014514	292	NH
1827	40.1283929	-83.0160552	293	NH
1828	28.669483	-81.446857	294	NH
1829	39.3162284	-76.6166158	295	NH
1830	34.3540592	-81.0902848	296	NH
1831	38.4384866	-78.854978	297	NH
1832	41.8308983	-96.4590861	298	NH
1833	34.2573493	-118.2992843	299	NH
1834	35.36144	-119.116082	300	NH
1835	43.0061653	-84.18058	301	NH
1836	31.983081	-83.766173	302	NH
1837	41.3023694	-72.9391261	303	NH
1838	41.482456	-75.68739	304	NH
1839	30.672325	-88.0516669	305	NH
1840	45.4568874	-98.1008754	306	NH
1841	40.469093	-79.921395	307	NH
1842	32.9451325	-85.934027	308	NH
1843	35.121885	-95.367184	309	NH
1844	39.06697	-100.241248	310	NH
1845	42.3416632	-83.0325415	311	NH
1846	45.5166405	-122.6009698	312	NH
1847	39.4124376	-87.3930459	313	NH
1848	45.305607	-93.559481	314	NH
1849	37.2516584	-93.2908909	315	NH
1850	42.8232157	-82.9151594	316	NH
1851	30.4312389	-91.0830237	317	NH
1852	34.519174	-88.633246	318	NH
1853	40.168914	-83.556131	319	NH
1854	39.587254	-93.805015	320	NH
1855	41.0707221	-76.2284827	321	NH
1856	40.5553349	-105.091334	322	NH
1857	41.8373328	-71.4337983	323	NH
1858	47.0319664	-122.8338752	324	NH
1859	40.5913151	-124.1411453	325	NH
1860	44.223681	-70.5133929	326	NH
1861	38.069417	-78.494197	327	NH
1862	37.263683	-80.012693	328	NH
1863	33.780119	-116.977895	329	NH
1864	38.223208	-104.626401	330	NH
1865	33.470038	-97.78748	331	NH
1866	40.051775	-83.064219	332	NH
1867	41.692648	-93.032108	333	NH
1868	35.4460987	-97.3677072	334	NH
1869	31.079161	-96.9736028	335	NH
1870	44.869656	-98.520402	336	NH
1871	38.4357389	-78.8867069	337	NH
1872	38.5872637	-90.2677587	338	NH
1873	44.291003	-91.237669	339	NH
1874	46.397366	-105.831748	340	NH
1875	33.2558292	-81.3637975	341	NH
1876	47.6481909	-117.3810304	342	NH
1877	39.9298995	-82.7792081	343	NH
1878	41.5685407	-81.53732	344	NH
1879	42.3282389	-79.5725612	345	NH
1880	38.6392528	-121.3280518	346	NH
1881	27.83501	-82.640695	347	NH
1882	27.9351732	-82.7833284	348	NH
1883	32.4905257	-93.691892	349	NH
1884	38.7251318	-87.6971149	350	NH
1885	35.657963	-101.403571	351	NH
1886	41.3604075	-83.0878128	352	NH
1887	38.129827	-122.2396821	353	NH
1888	40.2988705	-74.7285286	354	NH
1889	30.79793	-97.424657	355	NH
1890	31.2191629	-85.434963	356	NH
1891	41.7475955	-97.7819336	357	NH
1892	42.9594322	-77.1365792	358	NH
1893	36.6935948	-121.6575611	359	NH
1894	40.584029	-79.735919	360	NH
1895	42.3598238	-83.100987	361	NH
1896	35.569593	-82.672322	362	NH
1897	40.430094	-75.3442011	363	NH
1898	41.2495962	-78.8042139	364	NH
1899	40.7075352	-73.8112962	365	NH
1900	31.296519	-92.4759226	366	NH
1901	33.7642874	-117.9951908	367	NH
1902	34.2832748	-83.1190838	368	NH
1903	38.4708532	-122.6734691	369	NH
1904	42.4381752	-123.303102	370	NH
1905	26.2878539	-98.1649295	371	NH
1906	40.0446454	-83.1237863	372	NH
1907	39.738938	-86.120985	373	NH
1908	38.747826	-92.061107	374	NH
1909	29.655438	-95.470249	375	NH
1910	40.5640459	-83.1269183	376	NH
1911	39.7952227	-84.890127	377	NH
1912	41.56232	-72.65065	378	NH
1913	42.809253	-106.34378	379	NH
1914	35.013079	-78.908271	380	NH
1915	42.6129248	-71.2421513	381	NH
1916	42.6614382	-83.1338694	382	NH
1917	41.416249	-99.634289	383	NH
1918	37.1651001	-87.6942869	384	NH
1919	40.3265208	-78.9213749	385	NH
1920	39.3904242	-84.5425915	386	NH
1921	40.4089813	-74.1945739	387	NH
1922	42.324459	-88.443232	388	NH
1923	40.767589	-74.0343749	389	NH
1924	36.785429	-89.391961	390	NH
1925	42.6218554	-83.1491839	391	NH
1926	42.989302	-71.4092739	392	NH
1927	29.585453	-95.7818078	393	NH
1928	43.5039638	-96.6835263	394	NH
1929	41.140885	-81.8016116	395	NH
1930	41.119631	-83.1570844	396	NH
1931	41.5482023	-89.1158716	397	NH
1932	40.762703	-73.801781	398	NH
1933	44.0202581	-88.5730741	399	NH
1934	42.6815516	-83.1602329	400	NH
1935	46.070538	-118.3253051	401	NH
1936	47.08276	-96.25882	402	NH
1937	30.52856	-96.705833	403	NH
1938	40.7560018	-74.2321202	404	NH
1939	34.024141	-118.2672901	405	NH
1940	33.535142	-84.371889	406	NH
1941	34.76743	-77.940027	407	NH
1942	41.83715	-86.267541	408	NH
1943	41.2097521	-76.7753043	409	NH
1944	33.5732074	-83.173353	410	NH
1945	35.568889	-79.125281	411	NH
1946	33.00493	-93.460331	412	NH
1947	38.2260362	-85.727575	413	NH
1948	39.9837254	-104.7970277	414	NH
1949	37.246763	-83.177672	415	NH
1950	39.2065465	-96.6331631	416	NH
1951	37.7686574	-86.4414181	417	NH
1952	26.475746	-97.76893	418	NH
1953	46.330829	-94.20967	419	NH
1954	42.429144	-83.2691	420	NH
1955	35.9093979	-82.2923557	421	NH
1956	39.483561	-79.669278	422	NH
1957	35.9650776	-83.1824215	423	NH
1958	34.0117288	-102.4142916	424	NH
1959	40.7151452	-92.8668198	425	NH
1960	39.049481	-94.39962	426	NH
1961	42.420896	-83.1930156	427	NH
1962	43.862455	-95.122742	428	NH
1963	42.1591945	-70.9488245	429	NH
1964	28.0404144	-81.7328628	430	NH
1965	45.4219504	-83.8356587	431	NH
1966	39.2366744	-84.7775021	432	NH
1967	42.3024747	-83.1956235	433	NH
1968	44.4541334	-93.9151528	434	NH
1969	42.9060134	-76.8468657	435	NH
1970	47.8904188	-122.2025786	436	NH
1971	38.1316893	-97.7758546	437	NH
1972	45.9228747	-88.2505803	438	NH
1973	41.7945497	-80.941514	439	NH
1974	33.6594265	-112.3632491	440	NH
1975	35.041627	-78.923607	441	NH
1976	30.4716	-95.01162	442	NH
1977	41.9267024	-88.2842172	443	NH
1978	29.345704	-98.5388879	444	NH
1979	37.2670847	-97.4168168	445	NH
1980	38.4816068	-90.3893771	446	NH
1981	28.8965118	-82.5730548	447	NH
1982	41.699175	-93.035105	448	NH
1983	42.378201	-97.356943	449	NH
1984	35.298792	-94.015053	450	NH
1985	33.848785	-84.615988	451	NH
1986	44.224405	-95.261603	452	NH
1987	32.7551475	-97.4488283	453	NH
1988	38.246661	-97.344629	454	NH
1989	32.1584302	-97.1427705	455	NH
1990	45.6816534	-111.0377536	456	NH
1991	34.2733603	-85.8563215	457	NH
1992	38.8021368	-104.7723434	458	NH
1993	30.315534	-97.7559066	459	NH
1994	39.421716	-104.868222	460	NH
1995	39.903094	-86.193428	461	NH
1996	37.5368337	-121.9763977	462	NH
1997	37.7982184	-122.2497888	463	NH
1998	42.273371	-85.657951	464	NH
1999	42.35176	-71.86341	465	NH
[truncated: 35,401 more rows]
